# Supplementary material for: PPY‐Induced iCAFs Cultivate an Immunosuppressive Microenvironment in Pancreatic Cancer
Source: Adv Sci (Weinh). 2025 Mar 31;12(20):2413432. doi: 10.1002/advs.202413432 (PMC12120788; doi:10.1002/advs.202413432)
Supplement: Supplementary file 2 — Supplemental Table 1 [file ADVS-12-2413432-s002.xlsx]

## Sheet: Sheet1
Supplementary Table S1. The primers used for qRT-PCR analysis in this investigation.
Gene name	Species	Forward primer	Reverse primer
ACTB	Human	CATGTACGTTGCTATCCAGGC	CTCCTTAATGTCACGCACGAT
ACTB	Mouse	GTGACGTTGACATCCGTAAAGA	GCCGGACTCATCGTACTCC
PRAP1	Mouse	AAACAGAGAAGGTCTGGGATACT	GGCATCTGGACGCTTTTCCT
APOE	Mouse	CTCCCAAGTCACACAAGAACTG	CCAGCTCCTTTTTGTAAGCCTTT
PPY	Human	TGCGTGGCTCTGTTACTACA	CAGCGTGTCCTCTTTGTGTC
PPY	Mouse	TCTCCCTGTTTCTCGTATCCAC	GCATAGTCGCCTGGGTACA
LY96	Mouse	CGCTGCTTTCTCCCATATTGA	CCTCAGTCTTATGCAGGGTTCA
TREM2	Mouse	CTGGAACCGTCACCATCACTC	CGAAACTCGATGACTCCTCGG
DEFB1	Mouse	AGGTGTTGGCATTCTCACAAG	GCTTATCTGGTTTACAGGTTCCC
EDN2	Mouse	AAGCGTTGTGAGTGCTCTACT	TATCCCTCAGCTTTCGGAGGA
ISG15	Mouse	GGTGTCCGTGACTAACTCCAT	TGGAAAGGGTAAGACCGTCCT
CD68	Human	CTTCTCTCATTCCCCTATGGACA	GAAGGACACATTGTACTCCACC
EMR1/ADGRE1 (F4/80)	Mouse	TGACTCACCTTGTGGTCCTAA	CTTCCCAGAATCCAGTCTTTCC
CD80	Human	AAACTCGCATCTACTGGCAAA	GGTTCTTGTACTCGGGCCATA
CD80	Mouse	ACCCCCAACATAACTGAGTCT	TTCCAACCAAGAGAAGCGAGG
CD86	Human	CTGCTCATCTATACACGGTTACC	GGAAACGTCGTACAGTTCTGTG
CD86	Mouse	TGTTTCCGTGGAGACGCAAG	TTGAGCCTTTGTAAATGGGCA
NOS2(iNOS)	Human	TCATCCGCTATGCTGGCTAC	CCCGAAACCACTCGTATTTGG
NOS2(iNOS)	Mouse	CGAAACGCTTCACTTCCAA	TGAGCCTATATTGCTGTGGCT
CD163	Human	TTTGTCAACTTGAGTCCCTTCAC	TCCCGCTACACTTGTTTTCAC
CD163	Mouse	GGCTAGACGAAGTCATCTGCAC	CTTCGTTGGTCAGCCTCAGAGA
MRC1(CD206)	Human	TCCGGGTGCTGTTCTCCTA	CCAGTCTGTTTTTGATGGCACT
MRC1(CD206)	Mouse	CTCTGTTCAGCTATTGGACGC	CGGAATTTCTGGGATTCAGCTTC
CXCL12	Human	ATTCTCAACACTCCAAACTGTGC	ACTTTAGCTTCGGGTCAATGC
CXCL12	Mouse	GCTCTGCATCAGTGACGGTA	TCAGATGCTTGACGTTGGCT
IL-6	Human	ACTCACCTCTTCAGAACGAATTG	CCATCTTTGGAAGGTTCAGGTTG
IL-6	Mouse	GAGGATACCACTCCCAACAGACC	AAGTGCATCATCGTTGTTCATACA
CCL2	Human	CAGCCAGATGCAATCAATGCC	TGGAATCCTGAACCCACTTCT
CCL2	Mouse	TTAAAAACCTGGATCGGAACCAA	GCATTAGCTTCAGATTTACGGGT
ACTA2	Human	GTGTTGCCCCTGAAGAGCAT	GCTGGGACATTGAAAGTCTCA
ACTA2	Mouse	GTCCCAGACATCAGGGAGTAA	TCGGATACTTCAGCGTCAGGA
CTGF	Human	CAGCATGGACGTTCGTCTG	AACCACGGTTTGGTCCTTGG
CTGF	Mouse	CCAGACCCAACTATGATGCG	GTGTCCGGATGCACTTTTTG
EGFR	Human	CCCACTCATGCTCTACAACCC	TCGCACTTCTTACACTTGCGG
EGFR	Mouse	GCCATCTGGGCCAAAGATACC	GTCTTCGCATGAATAGGCCAAT
