# Supplementary material for: PPY‐Induced iCAFs Cultivate an Immunosuppressive Microenvironment in Pancreatic Cancer
Source: Adv Sci (Weinh). 2025 Mar 31;12(20):2413432. doi: 10.1002/advs.202413432 (PMC12120788; doi:10.1002/advs.202413432)
Supplement: Supplementary file 3 — Supplemental Table 2 [file ADVS-12-2413432-s003.xlsx]

## Sheet: Sheet1
Supplementary Table S2. The oligonucleotides employed for plasmid construction in this study.
Gene name	Species	Forward oligo	Reverse oligo	Application
PRAP1	Mouse	CGGGATCCGCCACCATGAAGAGGTTTCTCCTGGCCACCTGTTT	CCCTCGAGAGAATCCTCCATAGAGTGGGC	Construction of over-expression plasmid
PPY	Mouse	AGACACCGGCGGCCACGCGTGCCACCATGGCCGTCGCATACTGCT	TTTCTGCTCCATGCGGCCGCGCTCCAGGGCGCAGAGCAGGGAATCAAGCCA	Construction of over-expression plasmid
APOE	Mouse	AGACACCGGCGGCCACGCGTGCCACCATGAAGGCTCTGTGGGCCG	TTTCTGCTCCATGCGGCCGCTTGATTCTCCTGGGCCACTGGGGTGATGATG	Construction of over-expression plasmid
LY96	Mouse	AGACACCGGCGGCCACGCGTGCCACCATGTTGCCATTTATTCTCTTTTCGACG	TTTCTGCTCCATGCGGCCGCATTGACATCACGGCGGTGAATGAT	Construction of over-expression plasmid
TREM2	Mouse	CGGGATCCGCCACCATGGGACCTCTCCACCAGTTTCTCCTGCTGCTGA	CCCTCGAGGAATTCTCTCACGTACCTCCGGG	Construction of over-expression plasmid
DEFB1	Mouse	CGGGATCCGCCACCATGAAAACTCATTACTTTCTCCTGGTGAT	CCCTCGAGGCTCTTACAACAGTTGGGCTT	Construction of over-expression plasmid
EDN2	Mouse	CGGGATCCGCCACCATGGTCTCCGCCTGGTGTTCCATC	CCCTCGAGTCTCTTCCTCCATCTAGAGTATGCAGGGA	Construction of over-expression plasmid
ISG15	Mouse	CGGGATCCGCCACCATGGCCTGGGACCTAAAGGTGAAGATGCTGGG	CCCTCGAGGGCACACTGGTCCCCTCCCC	Construction of over-expression plasmid
PPY	Human	ATCTGGCCCGGGCGGGATCCGCCACCATGGCTGCCGCACGCCTCTG	CGTCATCCTTGTAATCCTCGAGTAAGTCCAGCGGGCTGAGCTCCCTGGGGACA	Construction of over-expression plasmid
PPY	Human	CGGGATCCGCCACCATGGCTGCCGCACGCCT	CCCTCGAGCCTGGGGACAGCAGCATG	Construction of expression plasmid for Co-IP
sh-Control	/	CCGGCCTAAGGTTAAGTCGCCCTCGCTCGAGCGAGGGCGACTTAACCTTAGGTTTTTG	AATTCAAAAACCTAAGGTTAAGTCGCCCTCGCTCGAGCGAGGGCGACTTAACCTTAGG	Construction of lentivirus sh-Control plasmid
PPY	Human	CCGGGATACATCAACATGCTGACCACTCGAGTGGTCAGCATGTTGATGTATCTTTTTG	AATTCAAAAAGATACATCAACATGCTGACCACTCGAGTGGTCAGCATGTTGATGTATC	Construction of lentivirus sh-PPY plasmid 1
PPY	Human	CCGGTGCGTGGCTCTGTTACTACAGCTCGAGCTGTAGTAACAGAGCCACGCATTTTTG	AATTCAAAAATGCGTGGCTCTGTTACTACAGCTCGAGCTGTAGTAACAGAGCCACGCA	Construction of lentivirus sh-PPY plasmid 2
PPY	Human	CCGGCGTAGATACATCAACATGCTGCTCGAGCAGCATGTTGATGTATCTACGTTTTTG	AATTCAAAAACGTAGATACATCAACATGCTGCTCGAGCAGCATGTTGATGTATCTACG	Construction of lentivirus sh-PPY plasmid 3
PPY	Mouse	CCGGGAGGAGAACACAGGTGGACTTCTCGAGAAGTCCACCTGTGTTCTCCTCTTTTTG	AATTCAAAAAGAGGAGAACACAGGTGGACTTCTCGAGAAGTCCACCTGTGTTCTCCTC	Construction of lentivirus sh-PPY plasmid 1
PPY	Mouse	CCGGGTTTCTCGTATCCACTTGGGTCTCGAGACCCAAGTGGATACGAGAAACTTTTTG	AATTCAAAAAGTTTCTCGTATCCACTTGGGTCTCGAGACCCAAGTGGATACGAGAAAC	Construction of lentivirus sh-PPY plasmid 2
PPY	Mouse	CCGGGCAGATACATCAACACACTGACTCGAGTCAGTGTGTTGATGTATCTGCTTTTTG	AATTCAAAAAGCAGATACATCAACACACTGACTCGAGTCAGTGTGTTGATGTATCTGC	Construction of lentivirus sh-PPY plasmid 3
PPY	Mouse	GATCGCAGATACATCAACACACTGACTCGAGTCAGTGTGTTGATGTATCTGCTTTTTG	TCGACAAAAAGCAGATACATCAACACACTGACTCGAGTCAGTGTGTTGATGTATCTGC	Construction of AAV-sh-PPY plasmid
EGFR	Human	CGGCTAGCGCCACCATGCGACCCTCCGGGAC	CCCTCGAGTGCTCCAATAAATTCACTGCTTTGTGGCG	Construction of expression plasmid for Co-IP
EGFR	Human	CCGGGCCACAAAGCAGTGAATTTATCTCGAGATAAATTCACTGCTTTGTGGCTTTTTG	AATTCAAAAAGCCACAAAGCAGTGAATTTATCTCGAGATAAATTCACTGCTTTGTGGC	Construction of lentivirus sh-PPY plasmid 1
EGFR	Human	CCGGGCCACAAAGCAGTGAATTTATCTCGAGATAAATTCACTGCTTTGTGGCTTTTTG	AATTCAAAAAGCCACAAAGCAGTGAATTTATCTCGAGATAAATTCACTGCTTTGTGGC	Construction of lentivirus sh-PPY plasmid 2
EGFR	Human	CCGGCCTCCAGAGGATGTTCAATAACTCGAGTTATTGAACATCCTCTGGAGGTTTTTG	AATTCAAAAACCTCCAGAGGATGTTCAATAACTCGAGTTATTGAACATCCTCTGGAGG	Construction of lentivirus sh-PPY plasmid 3
EGFR	Mouse	CCGGCCTCTGCAATATGGATACTATCTCGAGATAGTATCCATATTGCAGAGGTTTTTG	AATTCAAAAA CCTCTGCAATATGGATACTATCTCGAGATAGTATCCATATTGCAGAGG	Construction of lentivirus sh-PPY plasmid 1
EGFR	Mouse	CCGGGCAAACACAATAAACTGGAAACTCGAGTTTCCAGTTTATTGTGTTTGCTTTTTG	AATTCAAAAAGCAAACACAATAAACTGGAAACTCGAGTTTCCAGTTTATTGTGTTTGC	Construction of lentivirus sh-PPY plasmid 2
EGFR	Mouse	CCGGCCTGTCCAACTATGGGACAAACTCGAGTTTGTCCCATAGTTGGACAGGTTTTTG	AATTCAAAAACCTGTCCAACTATGGGACAAACTCGAGTTTGTCCCATAGTTGGACAGG	Construction of lentivirus sh-PPY plasmid 3
